# Supplementary material for: Progenitor “Mycobacterium canettii” Clone Responsible for Lymph Node Tuberculosis Epidemic, Djibouti
Source: Emerg Infect Dis. 2014 Jan;20(1):21–8. doi: 10.3201/eid2001.130652 (PMC3884719; doi:10.3201/eid2001.130652)
Supplement: Technical Appendix 2 — Two tables showing 1) a full list of spacers identified in Mycobacterium canettii and M. tuberculosis and 2) a list of 55 single nucleotide polymorphisms identified within clone A. [file 13-0652-Techapp-s2.xlsx]

## Sheet: Table 1
Technical Appendix 2 Table 1. Dictionary of CRISPRs spacer, full list of spacers identified in "M. canettii" and M. tuberculosis
key	sequence	comment
1	TTAAAACCGTGTTGCACTGCAACCCGGAATTCTTGCAC
2	CATAGAGGGTCGCCGGCTCTGGATCACGCTCCCCTAGTCGT
3	TTTTTGCCTCATGCTTGGGCGACAGCTTTTGACCAA
4	TCGCAAGCGCCGTGCTTCCAGTGATCGCCTTCTA
5	TCGCGGCGCGGCATGGCACGGCAGGCGTGGCTAGGGG
6	ATGTGCGCCGTCGCCGTAAGTGCCCCACGGCCCGT
7	ATTTCGACGACAATTCGTTGACCACGAATTTTCAGA
8	ACATCCCACGCGTTACCGCTGGCGCGCATCATTCATCGA
9	CCATATCGGGGACGGCGACGCTGCGAGAGGACACGCCGA
10	TACACCACGCGTCGTGCCATCAGTCAGCGTCCTCCTC
11	TTGAACACGGAGCCGTGCACATGCCGTGGCTCAGGGGT
12	AACACCTCAGTAGCACGTCATACGCCGACCAATCATCAG
13	TTTTCTGACCACTTGTGCGGGATTAGCGGGCTTAG
14	ACCAATGCGTCGTCATTTCCGGCTTCAATTTCAGCCT
15	CTGAGGAGAGCGAGTACTCGGGGCTGCCGTCTGCGCTG
16	ACGACGTTAGGGCATGCAGCATGCCGTCCCCGTTTTTGA
17	TGCTCTTGAGCAACGCCATCATCCGGCGCCGCAGCTCCGC
18	GCGTGAAACCGCCCCCAGCCTCGCCGGGGCCGCCTAG
19	ACTCGGAATCCCATGTGCTGACAGCGGATTCGCAT
20	CGGGCAGCGTTCGACACCCGCTCTAGTTGACTTCCGG
21	CAGGTGAGCAACGGCGGCGGCAACCTGGCGGCCACGGGTCG
22	ATGGGATATCTGCTGCCCGCCCGGGGAGATGCTGTCCGAG
23	TTCGTCGACCATCATTGCCATTCCCTCTCCCCACGT
24	TTGCGCCAACCCTTTCGGTGTGATGCGGATGGTCGGCTCGG
25	CTTGAATAACGCGCAGTGAATTTCG
26	ATTCGCACGAGTTCCCGTCAGCGTCGTAAATCGCCA
27	CCGGCAACAATCGCGCCGGCCCGCGCGGATGACTCCG
28	CGCATGGACCCGGGCGAGCTGCAGATGGTCCGGGAG
29	TGGATTGCGCTAACTGGCTTGGCGCTGATCCTGGTG
30	TCCACATCGATTTCCTTGACCTCGCCAGGAGAGAAGATCAC
31	TCGTCGACGATCGCGTCGATGTCGATGTCCCAATCGTCGA
32	TTGGAGCGTGTCACCGCAGACGGCACGATTGAGACAA
33	CCTCAGCTCAGCATCGCTGATGCGGTCCAGCTCGTCCGT
34	CCAACCTCACCGCCTGCTGGGTGAGACGTGCTCGCCGCGA
35	TCGGGGAGCCGATCAGCGACCACCGCACCCTGTCA
36	CTTCAGCACCACCATCATCCGGCGCCTCAGCTCAGCAT
37	CCTTCGACGCCGGATTCGTGATCTCTTCCCGCGGATAG
38	TGCCCCGGCGTTTAGCGATCACAACACCAACTAATG
39	CAGCGAAATACAGGCTCCACGACACGACCACAACGC
40	TCTTGACGATGCGGTTGCCCCGCGCCCTTTTCCAGCC	85 var : GCTTGACAATGCGGTTGTCGCGCGCC-TTTTTCCAGCCGAG
41	AGGTTCGCGTCAGACAGGTTCGCGTCGATCAAGTCCG
42	TTTATCACTCCCGACCAAATAGGTATCGGCGTGTTCAA
43	TCGACACCGACATGACGGCGGTGCCGCACTTGACGCA
44	CTTTGCGAAGTCACCTCGCCCACACCGTCGAAGCGCCT
45	GCGGATGGTGGGCAAGTTGGCGCTGGGGTCTGAGTCAA
46	CTGCATCCGGAAAGTCCGTACGCTCGAAACGCTTCCAACGT
47	TCGAAATCCAGCACCACATCCGCAGCTGCGGCATGCTCCCGAA
48	GCGAGGAACCGTCCCACCTGGGCCTGCCCCCAGCGG
49	TCAATAACACTTTTTTTGAGCGTGGCGCGGTTGAGAGT
50	ACGGAAACGCAGCACCAGCCTGACAATCTTATTCTCGC
51	ATTTTGAGCGCGAACTCGTCCACAGTCCCCCTTTCAG
52	GCCCCGTGGATGGCGGATGCGTTGTGCGCGCAAGT
53	CCGACGATGGCCAGTAAATCGGCGTGGGTAACCGATCCGG
54	CCTCGCAGAAAAGGGCATCGATCATGAGAGTTGCGTTGAT
55	AATGCTGGCGACGATTTTCGCTGTTGTGGTTCTCATT
56	GCACACCAGCACCTCCCTTGACAATCCGGCAGATCAGAC
57	TCGCGGGCTCTGGCCTAAGGGTGCTGACTTCGCCTGTA
58	CCGACGACGAGCAGCGGCATACAGAGCCACGGATACGCCAG
59	TTGCATCCACTCGTCGCCGACACGGCGGACTTCCGCGA
60	TGGTAATTGCGTCACGGCGCGCCTGGCGGGCCGATT
61	ACCATCCGACGCAGGCACCGAAGTCGATGACAAGCC
62	TAGTACGCCATCTGTGCCTCATACAGGTCCAGTGCCCT	286 var CACCGTGTGGTACGCCATCTGTGCCTCATACAG
63	CTGACGGCACGGAGCTTTCCGGCTTCTATCAGGTA
64	CCTCATGGTGGGACATGGACGAGCGCGACTATCGGG
65	TGGACGCAGAATCGCACCGGGTGCGGGAGGTGCAGCA
66	GCATATCGCCCGCCACACCACAGCCACGCTACTGCTCCAT
67	ACACCGCCGATGACAGCTATGTCCGAGTGACATCCTCCCA
68	TTGAACCGCCCTTCGCGCGGTGTTTCGGCCGTGCCCGA
69	TTGGAGGTGTCGTTGCATTCGTCGACTGCGTGGTATT
70	ATGCCCGCTGGTAGCGGCCCCGGCGGCGCCGAGAA
71	TTGGTGATCTTCCATGACTTGACGCCGTTGACCGCGAT
72	GCGGTGCTCGATGCGGCCACTAGGCCGCGGCCAACTCGG
73	TCGGTGCTGACCCCATGGATGCGAAGCGTAGACCTCTGT
74	CAACAAGGTCTACGCGTCGAGGTCCACGGCTCAGAA
75	ATGTGGCGATTACGCCTGATCAGGCGAAGGCGA
76	TTCAGTAAATTGCAGCGACGGGCGAATCCAGCAACC
77	CTTCAACGACGCTGTATTGGGCCATGTGGGCTGGTCTTTCA
78	AGCAGCATGGACGGTTTCGCCTGTATCCGGGTAAAAAA
79	TCGATGGCGGCGCGGTTGCGGATGTGGTGGTCGCGTAGC
80	TTGGCGTACATAGCGAGCTGTGCGGCAGTAGAGTGCGG
81	CTTCGATTGTGCCGCCGCGGGTTTCGTTCAC
82	TCCCCGGGCTGAGGCGTGTGTTCGTAGTCGCCTAAT	observed variation: TCCCCGGGCTGGGGCGTGTGTTCGTAGTCGCCTAAT
83	CCTTGCCAAGGGAGGTGCTGGTGTGCTTATGCCTAACAG
84	TAGTTGACGCCAAATGTTTGGACTGTGATCAATTCAA
85	GCTTGACAATGCGGTTGTCGCGCGCCTTTTTCCAGCCGAG
86	GTGTGTTTCAACGGGTTTCAGTTTTCTTGTCCCAGTG
87	ACTGGTTGTTGCCCGGCGACGGCGGCGCGTTGGCGTGTC
88	CATCCAGAGGTCGAAGTGGTGTTCGGTGTTCTCCTGTAC	variant in locus I-E slight offset plus mismatch: TCCAGAGGTCGAAGTGATGTTCGGTGTTCTCCT
89	TTCTGCGCGGCGATCCGGTCATGACGAGCCCGCAG
90	ATCACGACACGGCCTGATCGGTGTCGGTGGCGGCAAGTCGTCAGA
91	CAGAAGGGTAGCGTCGGCCGGATTGTCTGGCCCAC
92	CATCGAACAAGCGCGCGTCGGCTAAGCACGCGTCTGTCAA
93	TCTCCGTGATAGGTGAGGACCACCGAATCACCATCA
94	TCTGGTAGTGGGCTTCTGCCGGTGCGCGGGTTTGTGTCT
95	CCGCGTCATCGGGCACGACCACGAACAGGTCCGTGAAG
96	ATACCGGAAGCACATTCGCGCCAGTGGTCGTCGCAGAAG
97	ATTCCGACTAGCGCGTCGTCGTTTCCAGCCTCAAT
98	CGACAAGTTTGCGCGGATCAAGTCCGCGCCGGTCAA
99	TCGCTGAAGTGTGATGGGGGAATGGCTGATAACGGGA
100	ACGCTTGGCCGGGATCGGGTCGCGGAACCGGCCGGACA
101	TAGGCACATGCCTGGATGGACTGGTGACCCAGTTTGGC
102	CGGTTTATGACTCCCATTTGCGGAGCGGTGTTGCTGAC
103	CGACATAACGGCGGTGTACCGCCAGGGGTGTTCCGTAA
104	ATTTGTGCGGTTTTATCTGACGCCCATTCAGCGGG
105	TTGCGGGGTTGCGGCCGCAGCGGTGGGATTGGAGGT
106	ATTCCCTCCGGCGCCGTGGCGGGTGGTGCTTACGT
107	CAGTAGGCAACTATCCGCGCCGCAGCAGTCCGCACCCCC	variant C instead of T in Fabre 2010
108	CTGGCGGCTCCCGCCAGCGGCACGAGTACACCA
109	CGCAAAACCGCCGCCACACAAACGCCGCACCCGCGG
110	ATGCGGCCACAGAGCGCACATTACATCGGCGACCG
111	AGGGTGCGGCCGTCATTGTCAGCAACACCGCTCCGCAAA
112	CCGCCGCTGTATTTCTTTAATGATGTTCCAGTACCCCT
113	TGCGCCAGTACCCCTCATATGTGAGAGTTTCAGCTACAG
114	CCAACGCTCCATCATTTCCCGATCCACCTCCTGATCG
115	AATCTGGCCACCATCTCTTACTCTCATCCAGCAT
116	ATTTCGCGATCGATGACAGCGCGCGGGTTTCCTG
117	TACTGCCAAACTTGGCATCTGCCGCGAAACCTACACGACGA
118	ACTTCGGAGTCTGCGAGCAAATGCCCCGGAATCGTGACAG
119	ATCGAAAAATAGGAGATCGATCGTGAATCTTTTCAACGT
120	CCTCCATGCCACGCGTGCAGGGCGTAGCCGTCGGCGTAT
121	CTGCACGCCTTGGTGTCCCTTGGGAGGACCTCTTT
122	GTCACTTGTGCCGGTGTTTGGTGCGGTCAGGCTATTG
123	TCCGGATCGAGTTTGCCCCCGACGATGGTGCCTTGGCGG
124	ATCCGGGTAAAAAACATCGGGGTCTGTTTGGGCG
125	TTGGCCAACCAGTGGTCGAGCCATTTGGCGACGGTG
126	CAACCCACTTGAGAGCATCAGCCTGCGAACACGCGTGG
127	CGTAACCGCCTATTTCGCGTGAGCTGCTGTCTCCCC
128	CTCGGGAGCACATAGGCATAGGCTGTCTTTTATGGCCG
129	GAGCTGGTAGGCTTTCTCGTACTCCACCCGATTTTCCCA
130	CGGGACTGACGCCGTCATGAGACCGACACCAACGA
131	ACGTTCACCGCCAACGGGTCTGACGCGTTTGACGA
132	TTTCGAGCTCGGCGTGCAACCGCTCCCGCTCGGCGT
133	GGGATGATGACTGCTGAACAGGTCGCCGGGGCACCG
134	CTGCAGCCCCTGATGCAGATGTTCATCCGGTTGAT
135	CCCGCCAGCGTAGGCTGTTGGTCCCACGGAACGGGT
136	ATGTAGCCGTAGACCATCTCGACACCATCAACAGT
137	ATGTGGCATACAATCGAGAAGCGGTGGCAGAATTGGG
138	GTGCACACTGATGAATCATTTGGAGACGCGTTCCTC
139	CTGGGGTTCCGCGGGATTGCTACTCGGCGTAGCGTC
140	CTCATCGGCCACGCCGAAACCATGCTCACCCAAGCC
141	GCTCAGCGGCGTTGCCCACCCACGGTGCGGCCCGCC
142	CCTCTCCCGCGACCCACACGTCCGTGACATCGGCCA
143	CAATCCTGAACTGCATATAGGAGCGGAGCCATGCC
144	AACCAGGGCGAGCGAGTCGAAGCGAACACCTCGACA	match 100% in H37Rv Rv3805c
145	GCGAACCGTACCGGGGACTCCGGGTGCAGCTCGGC	match 30/34 M. marinum 4841493 phage terminase like large subunit protein
146	CTGGCAGGAAAGGTGAGGCCGAGCACGCAGCCGCAG
147	CAGCGCATCGGCGGCAATGTGATCGCGATCCCACC
148	ATGACCACAATCATCGCCACCAACCTGCCCGCCGGG
149	CTGTCGGCCCACGGTAGGGCGGTCGGCGCCGACATC
150	CCGCACCGCCATTTTGTGATGAGCGACCACCGCGTT
151	GGGCGTGTTGGCATCCAGCCCAGCCTTTGTCGAGGT
152	TCGTGAGCTGCTGGCCCGTCTGCAGCGCCACTACAT
153	CTGCAAGACGCGCTCAATAGCGACACTATGCGTGCA
154	CAGTTATGTGTAGCATTGTGGGGTGAAGAGGATTT
155	CCGGGGCGGATCGCCTGCCTGCCGGTGCAGCTGCACCG
156	CTTGTGTGTCGCCGATCGCGACGGCACCGGTGGGT
157	GGGCGACGACGAAACCCAGGCGGCCCGGGAGATCGC
158	GTCCCGAACGAAGTTGGTGATACCAGCCGGGTTGGC
159	CTGGTGCACGTGGACGGTGGGGCCGTCCGCGTGATCAA
160	GACCCGCACGCGTTGTGTGACCTCGCCGACATGATC
161	TGCACTCACCGTGCTGAATCGCGGCCTGAAGAGCCT
162	GAGGTGCCGTTTGAGCAGTGGCGCACAAAAGAGGC
163	CCGCGCCGATTTGGGCGGCCAGCGCCGGGTTTCCCTG
164	GTAGCCGTTGGCCTGCAGCAGCGCCACCATGGTGCG
165	GCGGTATCAGGTCGTTGAGTGCGTCGGTGACCGCCCCCC
166	CGTCCTGACGTTCACACAAGAAATTCCGCTACCGTC
167	GCGGAAATGGTGATATGAGCCCCGCCCAGTTCGGCGGC
168	CCGCTGCGTTGGCGGAAACCGCGGCGCATCTTCGT
169	CAGCAGGACGCCTGGTACCGTGATGGCCTGATCGC
170	GCCAGATGCTCGGCGGGATATCGATTGACCGGCTG
171	CGCCACCCATCCTCGGCGTCGCTCACCGTCGTCCGC
172	TTTACCGGGCCTGTTCGGGGCGGTCACCGACGCACT
173	ACCCTGGCCATACCCAGGAGCAACACGAGAAGAA
174	TTGAATGCCTGGCTGTTCACCCACCCTTGGGGAATTT
175	AGAGGACTGGCGTGACGAAGCACTGTGCGCCCAAAC
176	ACCACGACCCGGCAGACGAACTGAACGCGATCGACCT
177	ACCTGCGCCACGAATTCTCCGATCGCCGTGGCCTG
178	CATGCTTCCGGCGTTGCGTCCGCTGGCCAACATCTT
179	TCGTATACCAGGAAACCCTAAACAACTTACTCAT
180	CTGGGATGAGGCCGACGCCTGCTCAGCCAACGTCC	match 31/35 M. marinum 4838760 bacteriophage hypothetical membrane protein
181	CAGGATGTCTTCGAGGTCCTGAATCAGCGACTGCTT
182	GTTGATCGCGTCGGTGATGAACTCGATCGCGTCACC	match 28/29 M. marinum 4821308 bacteriophage hypothetical membrane protein
183	TTGATCACACGCGAAAGGCTAGACATGGAAATACTG	match 33/35 M. marinum 4846661
184	CAGCGGCATAAATGTCACACCGCTCAGGCAACAGATC
185	CCGGCCACCTGTCCGACGGTCAGCTCATCACCGAC
186	TGTAGAGGGTCACTTCGTACGCCTGAACGGTCTCC
187	CGGTTCAGTCACGGTGTGGATTACGGGATTTGGCTGG
188	CTTCGGCGCGCAGCGCGGCAACGCAGGTGTCGCAGC
189	CCCCGCGGCAGCAGAACCATCGTGTCCAGCGGATC
190	CAAGCCATCCTCGACGCCCTGCACGCCAACCCCCGCC
191	ATCAGCACCGACCGCGAAGCCACCCAACAACGCCAAC
192	CAGGCGGCGGTGAACGCAAAGTGCCGTGCCCGCGCC
193	GCGCCGCATCATCGACAGTAACGGCGTAAATCATC
194	TCGAAAAGACAGTGGCCAGCCCCTGCCCGAGCAGC
195	CTACTGCCGCTATCCTGTACGGCGCGGAGCTGGGTTT
196	TGGAGGATGACGCTGCTCCCGTAGGCGGATTCCGC
197	GAGGTGGCGTGTCCGGGCATAGCATCCTCCGAGCC
198	TTGTCCTCAGCGATCGCGTACCAGCAGCGACAGCGA
199	CCGTCCATACCCAGTGGGACGGCCACGTTGATCGGAT
200	GGGATCCGCGATGACCGGGAGCGCGACCGCATCGAC
201	ATGGTGTCGGCCATGTCCGCGCCTGCCCGCTTCCC
202	GCGGCGGCGGCCAAGGCGCCGATAAGGGCTTCCCG
203	GAGTATCACGACATCACCACGCAGCCGTTTGGTGT
204	GCGCAAATCGACACCACCATCGACTTTACTGCTCTT
205	GGGCGTGATCCAGCTTCCGGGCTACGCGTTCGACGG	match M.marinum 4823148 hypothetical bacteriophage protein
206	GCGACCTGTTCAGCGGTCATCCCGACATTCTCCGCC
207	GTTGGTTTCTCCGCGAAATTCCATGTACTGCCCTA
208	GTGAGGAGCCCAGCCCGGACTTCACCGGTGAGGGA
209	ATGCTTGATCCCGTTGTGGAGATCATAGATTTCGGT
210	CTGCGGAAGATATCATCGACGCCCGCAACGATTTAGC
211	ATGAGGCCAGCGATCAGCATGGTTACTAGCTGCCC
212	CCGCCGCGCCGGCACCGTCCGCATCCGCCGCGCCTG
213	GCACTCTACCGGCTCGGTGACATCGCATCCTACGA
214	CGATCTCGCGCACTGAGCGGTCGCGCCTGTACCTCT
215	ATGCCGCCTACTTCTGTTACCCGCGTCAGTCCACGG
216	ATTTCTAATCCAACAAGTGTTTGTTCACATTCACA
217	ATGATGTGTGGTGCTGTATGGTGCCGTGTTCCCCG
218	TTGCATCATCGCCTGGATGTGTCAGCGATGATGTA
219	ACGCTACGCCCAGGCAGGCGCGTCACCTGGCAATTG
220	GCTGACGACGCGCGGGAGGTTTCTGCTGCCTGCTGT
221	GCTCAAGGGGATCTGCTCATCGTGCCGGCGGAGTT
222	ATGCATACGCGCGGTGAGTCGAACCGTGGGGTAAAC
223	TTTGTTACCGACACGATCTCACCCACGCGGTACTT
224	ATGTCCGCCACCGGCATGGACACTGAGCGTGCGATTT
225	GATTCCACGCCGAGCGCATCGGCATTAGTTTGCAA
226	GGTACGAGGCACGCAACGCCCCCGGCTCCCTGTCT
227	CACTGGCCGCGGCCCAGCAGTTTATCGGCCGGC
228	GAGGACAAAGACGCCGGAATATTTCTCACAGCA
229	TTTCGAGGCGATCCTGAACGCTTTGTTCCACGG
230	TTGTGCGTGACGTGTGACGGCGTGGCCGTCTGG
231	TCAGGAGGCGCTGACCGCAGCCGAGTCTCTCCA
232	ATCCTTGTTGCTGCGCGAGTTGCTGCTGTGTGC
233	GTTCGCAGCCGACTTCCACGCCCATGTTGAGCC	match32/36 mycobacterium phage Thibault
234	CTGAGGAGTTCACCGATCGCCAGATCGACCATC
235	TGATCGCATCCCGGAAACCCTCGGCAGGGGCGGT
236	GGGGGGGCAAGGCGGGGCGGGGCGGGGGGTTTG
237	GGTCAGCGAATGCCAGATGCGATCCACAACGCA
238	GAGTACGGGTTCAGCAAGCCAAAAGAATTCGAC
239	GCCACTCCGCGACGCCCGGCGGTGCGCGGAATC
240	GGGCAGCCGGGCGGATCAATCTACAGCTCTAGC
241	CTAAGAGAGGGTTCCGCGGTTCGTGAACGCGAC
242	CTGCGCTTGCGGCCCCGCGACGGCTACGCGCCC
243	GGCATATCCTTCCGCCGCCGCACATGCTAATTC
244	AATTACGTTGGTGTAGTTTCGCGCGTCTGCTTG
245	CTGAACGCCTGCGCCAAGCCCGCCAGGAACGTG
246	CTGCTCAACGGTAAACGAGACGATGTTAAAGAA
247	CCAAGGTTAGACTCCATAGTCTGCACTGCCGCT
248	GCACTGGGTATTGGGTGTGTGCGCCGAAAATAG
249	GGGCATCTGCGCGACCGCTGCGAGTGCAGTGCC
250	CCCGAACAGCGCCCCAAGCGCCGGGAGAATGTA
251	TGCGCAGTGACGGTACCTGATACATCAACTCGG
252	TCCCAGCGGGATTGCGGGCAGAAGCTGGGCCGC
253	GCGTCGTGTAGGCGTGCGGCCAGTTGGGTCAGC
254	ACCCATCAGTGTGGATCCTTTCCTGTACGTTTGGC
255	AACGCGACGACCCGGTAGCCGGCGGTGACCAGC
256	GTCGAGGGGCCTGCCGAACGCGGCCACGATCCC
257	CTCGATGATGGTGTTGATCACATCGGTGAAGGC
258	GATGAGGCGTTTGCCGACGGCTTCGTGTAGGGC
259	CGGTGCGCGATACGATTGGACGGCCGCCTCACC
260	GCCGCCGGTTCTGACCATGCCGGCAACAGCACA
261	TGTATCCAGTGGCGACTGAGCGCGCGACATGCC
262	TCTGGCCGCAGCGCCAGCATGTGGCTCGGCCTGC	match 27/29 Mycobacterium phage Redi
263	GTGCTGTGTGTCAACATTTTTTGGGTGGTTCCC
264	GATAACTCATTCTTCGCAGCCGCGCCGGACACA
265	ACGCGGTGGGCTAATTGGTTTGGCGGAGTCGACGA
266	TGAAACGGACGTTGTCAGCGCATTGTGGTCCGC
267	GAGCGGCCGCCGTGCGGCGTGCGCAGGCGCGTG
268	CATGACCAGCGACAATGACGAGGATGCCCCCGC
269	ATCCCGATGAATACGGGAATTTTGCCCTTTTTA
270	GGCCACCACGTTGGGATCGGTGACGGCCCCCAG
271	GTACGGGCTACAGCGTCTACGATGCTCATGCGA
272	AAACGTCGGGTGTTGTCCCTCCCGGAACAGTTA
273	CCGCCGCCTTGTGCGGATTGGTTGAGCAGTGCG
274	GTGGAGCCAGACGTACGGTCCAGAGGTAGCCGA
275	CCTGTAGTTGATGTCCGGTGAGAGCGTCTCGGC
276	ACGCACCAGGCCGCTTTAAGGCGGCGGCCTGGA
277	GTCGCGTTGGTGGTTGTGACCTCGACACCCAAC
278	GCAATAGCATCGCGCACCGGTTCCATCAGCCAA
279	CTCCGGCCAGTCGACCCACGGGGAAATCGCCTC
280	CTCGCGACTGTGTACAACCGGGTGTACAGTAAT
281	TTGCCCATGCCTCAATTCGAGATCGCGTCATGA
282	AGGTGGTCCCGCAGCTCCTCCACGGCGTCTTCG
283	TGCGACGACGGCCACCTGCGTCTCTTCGGCCGC
284	CTGGCCTACGGAGCGTTGATGACGATCTGCGAA
285	GAACAGGTCTGTGAAACAGTCGGCACCGAATCC
286	CACCGTGTGGTACGCCATCTGTGCCTCATACAG
287	ATCTCAGGGAGATCATAAGTGCGGCCGTCTGA
288	CTCCGGCAACGAGATCAACCTCGCCATCTTCAA
289	GCGCAGCGGCATAGTAGCTGCGACGGTGTGACA
290	GTCATCTGCGGCCGCTTCGACGCGGTGCTCCCA
291	TCAAGTGCGCACATGCCGGCGTTGATGAGATCA
292	TTGGGGGACAAGTCAATTCCGGCCATGCTCGAC
293	AGGCGACCAACATCCGCGCAGCGGCCAAGGCCC
294	CTGCTGCTAATGGTGAGACCGCTGCGGGCGGGC
295	GTCGTCGAGGATGCTTGTATTCGGGCGTCTTGG
296	CCCGCCCTAGCTGGGCTGAATGTGGGCGCGAAC
297	GGAGGGACGTGAATTTCGCGGAATCGAAGTTGA
298	GTATCCACCATATGGACCTGGGCCGCCTCCGAA
299	TGAGGATTTCCATGTCGAGCCTTTCGCGTGTGA
300	GGTGCAGCGTGGCATCGACCGACGGCGCGACAA
301	CGGGTGCTGGTGCATAGTAGCACCCACCTCGAG
302	GACAAGGCCGGGGGTAAGCCTGAGGAGTACCAG
303	GCGGTGATCGGCACCACCCGCTGCCGGCCACCC
304	NNCCCCGTATTTGTCGGCGTCGACCTTGCGGAA
305	CAAATGGAACAGCGTGGCGAATAACGCGGGGGA
306	CCGCGGCCAACATNCGCGCCGCCGCCAANTTTCAC
307	GCGNACGTCCGCCGGGGTGAGCCATGCCAACGC
308	CACGGAACGCAAGACGATGGCTATCACAGTCGA
309	ACTATCCCGGTGGGCGCTGCGACGATCGGCGCC
310	NGCCTATATCTCAACGTGGCGCGAACTACCGCCA
311	GGGTGGACGAACGGTCAGAGGCCGGGGCGATTA
312	CCACCCCGGCATCGAAGTCTTCACCCCAACAAA
313	NCTCGGCGGCCGCGTTGGCGCGCTATCCATGTCA
314	GACAGCTGGCGATGACGGGACAGCGACAGTNTGG
315	AACCACCGACAACCAAGCGGTGACCGAAATCGA
316	CATCGAGGCCGCAAGGCGGCGTAACGGTTGACC
317	GCGCCCGGCTCACAGNTGCCCCTACGTTGNTAT
318	GTAGCCGACGCGGATGTGTCCGCGCTCCGCCCA
319	GCGCGGTAGTCGCGCAGGGTGGTCGGGCAGGNC
320	AACCAGTCACGGATTCAAAGACGCCACAACCGA
321	ATCGGAGGTTTCCTTTCAGTGTCGGTCGATTGAN
322	GTTNCGGGATCGATTCGGACGGGCGGTCGGTGC
323	ACGATTCACTACGGGTTTGCGTTGCTGGCGATC
324	AGCACGTCACCGGCTGTGGCGTTTGCGGTGTGC
325	TCCCCGAGCGGGTGCGCGAGGAGGTCGAGGATA
326	TTCCTGCGTAACACAATAGACGCAGCTCGATTGT
327	GTCCAGAGAGGGGTCGGCTAGTGACCTACAGTG
328	CGGTGGTGATAGCGCCGTCACGGTTCCCGTCTA
329	TTGTCGTATGCCCACTGAGACAGTCTCGTGTAG
330	GGTTATGACGACGGCCAATCCAAACGCACCATC
331	GTGGGCAGCGCGTTCACCGCCGTCTCTCCGCAA
332	TCCAGCAGCTACAGCAGTTCGTCGCAGACATCA
333	CACCGCCGCGCATTGCGCGCCAGCATCGTGTCG
334	GCACGGGAACTCATACCGGAATTAATCGACGAG
335	AACCACAGCGGAGAGGACTTGCCTGTGGCGTTC
336	CTGCAAGTCCACGACCGACGCCAGCCCGCGCCA
337	CCCCGGGCGCCAGGCGCTCATCGTGCGCGAGTACAT
338	ATCCCACGACCATCGAGGTCGAGACGGAGCTGTCGG
339	CCGCGACGGTGGGAACCTTTTGCGAGACGTAGAGGG
340	AAGGAGGCCCTGACTCTTCTTCCCACCTAAGGATAAC
341	GCGCAGGTTGAGCAGGCGGTGGTGTCTGCGCAGGG
342	GTCTTTCGCCTTGGCCGCCCATCTCGGGCTTAGGCG
343	CGGTCTGTGCCGCCAGCCGGTCGTCGTCATCCTGG
344	CCGCGACGGTGCTTGCACCCCAAAAGCTTTCGTCAAG
345	ACGTCGACGTCACTGTATGGGTATGCGGCCGCAAT
346	GGCCGATGGGCGGGATAGGCGCCCGCCCCAACAAAAA
347	TGTGTGTCCCGGTCGCAGGGCGCCATCGTCGATGT
348	GGCCGTCGGTCGGCACTACGAACGGTGGGATACC
349	TCGCCAGTTCTACGCAAAAGCCGAGCAGTAGGTGAA
350	CGGCGCGGCGGTAGAGAGTGCCATCACCCCACATAT
351	ACCCAAAGGGCGCTTACCTTTTCCGAGCGTCCG
352	CGTGCACCAGGACGGGCAGCCGCGTAATATTCCCCG
353	CATGTTGACTTGATATGTACCGTGCTCGGTTGGGGT
354	CAACGCGCCCGTTAAATCGGTGGCCGCTAACAGCGT
355	CATTGATTGCGGTATTCGATCCCGTTTTGTATGCAC
356	CCCCAAGCCCGCTGCCGCGATAGATCCACCCGCAGCAG
357	TGCCAGCAGCCATTTGCGCGCCCGGGTGTCTGAGAT
358	ACCGCCGCGCCGACGGTATGTGGATAGGCGCAGTC
359	CCGCCATGTTGAGTCAGGCTGCGAATGGCGGCGGTCT
360	CGCAGCCCTGGGAGAGCGGTCCACCACCGCAGGGAC
361	CATCAGCGCTGCACATCAAATGCGACCCCAATGAG
362	CCCGTCATCACGAACGCGCAGAGTGCGAATTCAGCAAA
363	CCGCTGCACGAGGCGAGCATGCCAAAACTCGAAAAGC
364	ATCATTACATTGCCCTCCTGCCTGACGGTATTGA
365	ATTGTCCCCGTGGAGTTGATAGACATCGACTTATC
366	CATCAACGTATTCGCCGCCTTTTACGGCATATTCGGC
367	AGTTCGCACTCAACCACATCTGGTGTGGTGTCACC
368	CCCAGCGCTATTCATGCTCAGATGGGCGGCCGAGGC
369	CTGTCGGTCCAGTTGGCGTTTTCCAGTGGCCCGGGAT
370	CCATCGCGCTAGCGCGTTTCATGGACGAGACGACC
371	ACGGCATCAAAATCTATGTCCTTCAAATTCGAGC
372	TCCCGTTGGCGCTGCACATGATTGACATTCGGCCA
373	CACCTCAACGACCGCCCGCGTACAGGAGACCGACAA
374	CGCAGAAGCCTAGCAGTAGGTGAAGAGATGTTGGCA
375	TTGCACGTGCTTTTTTTGGAGCTGCTCCTCGCCC
376	TCCCCTCGCGCGGTGCGTGCCACCCGTTCTAATTCCC
377	CCCGACACCCCCGGCGCCGCCGGCGTCAACAAGATT
378	AGCCGTGCTTGTTGGCGATGGTCTTGGGTGTGGG
379	CGCCAACAAACCGACGACAACTGGACATGGCGCAAC
380	CAGCGCTCGGCATCACAGTGTCGACAGCACCGTC
381	TGTCGTACCAGTCGGCTGGCGGCTTGCGCACTGAT
382	CCCGCACTGCTTCGCCAAGGACCAGCCGGCCCAG	match 27/28 M. marinum 4834598 conserved hypothetical phage-related protein
383	CCTGATGCCCGACTATAGCTTGGGTCGTGCACACGG
384	CCGGCAGAACAACGCCGTCCACGAATGTGCGCTTGAC	match 35/37 M. marinum 4834774 phage structural protein
385	CCGGCTGGACTGGGTCGACATCACCATCGGCGACGTC	match 33/37 M. marinum 4834324 hypothetical protein
386	TGCTGCATGCCTGTCCGACCAAATGGCTATGGGACC
387	GGCAGCTAACCGCCGAATTTCGGCTACTGTCTAGCC
388	TGGTGAGTAGCTGGGCCTCATCACGCGAGAACTTT	match 29/32 M. marinum 4836380 conserved hypothetical phage-related protein
389	GCGCAGGGGCTGGCATAATCCGTTCCGGCGCAAGAAA

## Sheet: Table 2
Technical Appendix 2 Table 2. List of 55 Single Nucleotide Polymorphisms (SNPs) identified within Clone A
Index	Pos in STB-D*	Type***	Base observed in STB-D*	Variant	AA change	Variant observed in strains	Product*	Locus_tag*
s1	65166	silent	c	t		Percy1129	hypothetical protein	BN44_10068
s2	415401	missense	c	t	A->V	Percy1129	hypothetical protein	BN44_10380
s3	421575	missense	c	g	A->P	Percy1084	Conserved lipoprotein of unknown function, LpqJ	BN44_10384
s4	523208	missense	t	g	D->A	Percy1115	Exodeoxyribonuclease III protein XthA (Exonuclease III)	BN44_10471
s5	627659	missense	g	t	A->X	K116	Conserved membrane protein of unknown function	BN44_10586
s6	655556	silent	c	t		Percy975	Bifunctional 2-oxoglutarate decarboxylase and SHCHC synthase	BN44_10616
s7	656195	silent	c	t		Percy22	Bifunctional 2-oxoglutarate decarboxylase and SHCHC synthase	BN44_10616
s8	690877	silent	t	a		Percy1130	Conserved membrane protein of unknown function, YrbE2B	BN44_10650
s9	748991	silent	a	c		K116	Putative malonyl CoA-acyl carrier protein transacylase FabD2 (MCT)	BN44_10711
s10	1031149	missense	c	t	A->V	Percy1078	Phosphate-transport integral membrane ABC transporter PstC2	BN44_11021
s11	1291971	missense	a	g	D->G	K116, Percy1130	Putative GTP-binding translation elongation factor TypA (tyrosine phosphorylated protein A) (GTP-binding protein)	BN44_11303
s12	1331895	missense	c	t	H->X	K116	Putative fatty-acid-CoA ligase FadD36 (fatty-acid-CoA synthetase) (fatty-acid-CoA synthase)	BN44_11333
s13**	1337081	missense	a	g	S->G	All except STB-D	Conserved protein of unknown function, putative ESAT-6 like protein EsxN (ESAT-6 like protein 4)	BN44_11339
s14	1348025	missense	g	a	A->T	Percy1078	Putative dihydropteroate synthase 2 FolP2 (DHPS 2) (dihydropteroate pyrophosphorylase 2)	BN44_11348
s15**	1365896	missense	g	a	P->L	All except STB-D	Conserved membrane protein of unknown function	BN44_11370
s16	1400767	intergenic	g	a		Percy1116	Intergenic
s17	1601143	missense	g	c	A->X	Percy1078	Conserved protein of unknown function, possible triacylglycerol synthase (diacylglycerol acyltransferase)	BN44_11602
s18	1908571	intergenic	g	a		Percy1116	Intergenic
s19**	2010165	silent	c	g		All except STB-D	Intergenic
s20	2173232	silent	g	a		Percy22	Isocitrate lyase	BN44_40186
s21	2198645	missense	c	g	S->T	Percy1129	Putative enoyl-CoA hydratase EchA13 (enoyl hydrase) (unsaturated acyl-CoA hydratase) (crotonase)	BN44_40206
s22	2198647	silent	t	c		Percy1129	Putative enoyl-CoA hydratase EchA13 (enoyl hydrase) (unsaturated acyl-CoA hydratase) (crotonase)	BN44_40206
s23	2198683	silent	t	c		Percy1129	Putative enoyl-CoA hydratase EchA13 (enoyl hydrase) (unsaturated acyl-CoA hydratase) (crotonase)	BN44_40206
s24	2198712	missense	c	t	A->T	Percy1129	Putative enoyl-CoA hydratase EchA13 (enoyl hydrase) (unsaturated acyl-CoA hydratase) (crotonase)	BN44_40206
s25	2198976	missense	t	c	R->G	Percy1129	Putative enoyl-CoA hydratase EchA13 (enoyl hydrase) (unsaturated acyl-CoA hydratase) (crotonase)	BN44_40206
s26	2199037	intergenic	t	c		Percy1129	Intergenic
s27	2199078	intergenic	t	c		Percy1129	Intergenic
s28	2199083	intergenic	g	a		Percy1129	Intergenic
s29	2199415	missense	g	a	R->Q	Percy1129	Putative monooxygenase	BN44_40207
s30	2199545	silent	g	c		Percy1129	Putative monooxygenase	BN44_40207
s31	2199738	missense	a	c	K->Q	Percy1129	Putative monooxygenase	BN44_40207
s32	2199929	silent	g	a		Percy1129	Putative monooxygenase	BN44_40207
s33	2199932	silent	g	c		Percy1129	Putative monooxygenase	BN44_40207
s34	2199956	silent	t	c		Percy1129	Putative monooxygenase	BN44_40207
s35	2200178	silent	c	t		Percy1129	Putative monooxygenase	BN44_40207
s36	2200191	silent	c	t		Percy1129	Putative monooxygenase	BN44_40207
s37	2200220	silent	t	c		Percy1129	Putative monooxygenase	BN44_40207
s38	2200304	silent	c	g		Percy1129	Putative monooxygenase	BN44_40207
s39	2210567	missense	c	t	M->I	Percy1130	hypothetical protein	BN44_CDS2210543R
s40	2252078	missense	g	c	A->G	Percy1078	Putative metal cation transporter P-type ATPase G CtpG	BN44_40276
s41	2300249	silent	g	a		Percy50	Heat shock protein HspX (alpha-crystallin homolog) (14 kDa antigen) (HSP16.3)	BN44_40321
s42	2301056	missense	g	t	L->F	Percy1105	Putative NAD(P)H nitroreductase Acg	BN44_40322
s43**	2604209	missense	a	g	V->A	All except STB-D	Putative chaperone protein HtpG (heat shock protein) (hsp90 family protein) (high temperature protein G)	BN44_50249
s44	2644465	missense	c	g	I->M	Percy1084	hypothetical protein	BN44_50299
s45	2802272	missense	a	g	F->L	Percy975	Putative DNA glycosylase	BN44_50448
s46	2933271	missense	g	t	F->L	Percy50	Conserved membrane protein of unknown function, alanine and valine and leucine rich protein	BN44_60030
s47	2957838	silent	g	a		Percy22	Putative fatty-acid-CoA ligase FadD9 (fatty-acid-CoA synthetase) (fatty-acid-CoA synthase)	BN44_60051
s48	2977906	missense	a	g	I->HT	Percy1084	Putative PI synthase PgsA1 (phosphatidylinositol synthase) (CDP-diacylglycerol--inositol3-phosphatidyltransf erase)	BN44_60075
s49	3189278	missense	g	a	V->I	Percy1129	NADPH-dependent mycothiol reductase Mtr	BN44_60322
s50	3300958	missense	c	g	E->D	Percy975	Mycocerosic acid synthase	BN44_60417
s51	3724657	missense	t	c	Q->R	Percy1105	Glycerol-3-phosphate dehydrogenase 2	BN44_70093
s52**	4047941	missense	a	g	I->V	All except STB-D	DNA repair protein RadA (DNA repair protein SMS)	BN44_110081
s53	4054141	missense	g	a	R->H	Percy1115	Conserved lipoprotein of unknown function, LpqF	BN44_110088
s54	4097131	missense	g	a	A->V	K116	hypothetical protein	BN44_120028
s55	4405830	silent	a	c		Percy975	hypothetical protein	BN44_120331
* The position, annotation and locus tag refers to genome sequence accession number NC_019950.1 (Percy3 STB-D alias CIPT140060008).
**The five SNPs indicated by ** are unique to STB-D and the base observed in STB-D is presumably the derived state resulting from a recent mutation event, or sequencing errors.
***The ratio of non-synonymous to synonymous SNPs is 0.5 on average (30 missense, 20 silent) but is 0.16 among the group of 18 clustered SNPs (5 missense, 10 silent) versus 0.8 among the group of unclustered SNPs (25 missense, 10 silent)
